# Supplementary material for: Endothelin-A Receptor Antagonist Alleviates Allergic Airway Inflammation via the Inhibition of ILC2 Function
Source: Front Immunol. 2022 Feb 11;13:835953. doi: 10.3389/fimmu.2022.835953 (PMC8873101; doi:10.3389/fimmu.2022.835953)
Supplement: Supplementary file 2 [file Table_1.xlsx]

## Sheet: Sheet1
	Supplemental Table 1. Reagents used in this study
	Name	Cat#	Vendor	Country
	BQ123	S7883	Selleck	USA
	Endothelin-1 peptides	Bs-0954P	Bioss	China
	Papain	P3125-25MG	Sigma-Aldrich	USA
	Alternaria alternata	XPM1D3A25	Greerlabs	German
	Methacholine	S86008	ShanghaiyuanyeBio-TechnologyCo.,Ltd	China
	MG132	S2619	Selleck	USA
	U0126	S1102	Selleck	USA
	DMSO	V900090	Sigma	USA
	Recombinant Mouse IL-2	CK24	novoprotein	China
	Recombinant Mouse IL-7(C-6His)	CC73	novoprotein	China
	Recombinant Mouse IL-33	CG73	novoprotein	China
	Recombinant Human IL-2	C013	novoprotein	China
	Recombinant Human IL-7	CX47	novoprotein	China
	Recombinant Human IL-33	C091	novoprotein	China
	Percoll	17-0891-09	GE	Sweden
	DTT	P001008	Amresco	USA
	LymphoprepTM	7851	Stemcell	Canada
	Lymphoprep ™	AS1114546	Axis-Shield	USA
	Fix & Perm Solution	554722	BD Biosciences	USA
	Streptavidin Microbeads	557812	BD Biosciences	USA
	RPMI-1640	01-100-1ACS	BI	Israel
	FBS	04-001-1ACS	BI	Israel
	TRIzol reagent	15596-026	Invitrogen	USA
	StarScript II One-step RT-PCR Kit	A212-05	Genstar	China
	2 × RealStar Green Power Mixture（with ROX II）	A314-10	Genstar	China
	PMA	P-800-1mg	Sigma-Aldrich	USA
	Ionomycin	I-700-1mg	Sigma-Aldrich	USA
	Brefeldin A	B-275-1mg	Sigma-Aldrich	USA
	Collagenase I	17104019	Gibco	USA
	Human IL-5 ELISA kit	DG10314H-48T	Dogesce	China
	Human IL-13 ELISA kit	DG10292H-48T	Dogesce	China
	IL-5 Mouse Uncoated ELISA Kit with Plates	88-7054-22	Invitrogen	USA
	IL-13 Mouse Uncoated ELISA Kit with Plates	88-7137-22	Invitrogen	USA
	EasysepTM Mouse Pan-ILC Enrichment Kit	19805	stemcell	Canada
	EasysepTM Human Pan-ILC Enrichment Kit	17905	stemcell	Canada
	Human ET-1 ELISA kit	DG10192H-48T	Dogesce	China
	Mouse ET-1 ELISA kit	DG20461M-48T	Dogesce	China
