# Supplementary material for: Endothelin-A Receptor Antagonist Alleviates Allergic Airway Inflammation via the Inhibition of ILC2 Function
Source: Front Immunol. 2022 Feb 11;13:835953. doi: 10.3389/fimmu.2022.835953 (PMC8873101; doi:10.3389/fimmu.2022.835953)
Supplement: Supplementary file 3 [file Table_2.xlsx]

## Sheet: Sheet1
	Supplemental Table 2 . Antibodies used in this study
	Name	Fluorochrome	Cat#	Vendor	Country
	Biotin-anti-mouse CD4	-	100508	BioLegend	USA
	Biotin-anti-mouse CD8a	-	100704	BioLegend	USA
	Biotin-anti- mouse TER-119	-	116204	BioLegend	USA
	Biotin-anti-mouse CD11c	-	117304	BioLegend	USA
	Biotin-anti-mouse NK-1.1	-	108704	BioLegend	USA
	Biotin-anti-mouse CD5	-	13-0051-85	eBioscience	USA
	Biotin-anti-mouse TCR β chain	-	13-5961-85	eBioscience	USA
	Biotin-anti-mouse TCR γ/δ	-	13-5711-85	eBioscience	USA
	Biotin-anti-mouse CD3e	-	13-0861-86	eBioscience	USA
	Biotin-anti-mouse Ly-6G	-	13-5931-86	eBioscience	USA
	Biotin-anti-mouse CD11b	-	11-0112-86	eBioscience	USA
	Biotin-anti-human/mouse CD45R/B220	-	103204	BioLegend	USA
	Biotin-anti-mouse IL-33R(ST2)	-	13-9333-82	eBioscience	USA
	Biotin-anti-human/NHP CD2	-	13-0029-82	eBioscience	USA
	Biotin-anti-human CD16	-	13-0168-82	eBioscience	USA
	Biotin-anti-human CD56 (NCAM)	-	13-0567-82	eBioscience	USA
	Biotin-anti-human CD123	-	13-1239-82	eBioscience	USA
	Biotin-anti-human CD235a	-	13-9987-82	eBioscience	USA
	Biotin-anti-human CD11c	-	13-0116-82	eBioscience	USA
	Biotin-anti-human FceR1 alpha Monoclonal Antibody	-	13-5899-82	eBioscience	USA
	Biotin-anti-human CD11b	-	301304	BioLegend	USA
	Biotin-anti-human TCRγ/δ	-	331206	BioLegend	USA
	Biotin-anti-human ab TCR	-	13-9986-82	eBioscience	USA
	Biotin-anti-human CD14	-	367106	BioLegend	USA
	Biotin-anti-human CD34	-	343524	BioLegend	USA
	Biotin-anti-human CD19	-	302204	BioLegend	USA
	Biotin-anti-human CD3	-	300404	BioLegend	USA
	Biotin-anti-human CD8a	-	301004	BioLegend	USA
	Biotin-anti-human CD294	-	13-2949-82	eBioscience	USA
	anti-human-Streptavidin	APC-eFluor 780	47-4317-82	eBioscience	USA
	anti-human CD127	PB	48-1278-41	eBioscience	USA
	anti-human CD294 (CRTH2)	BV605	350121	BioLegend	USA
	anti-human CD45	PerCP5.5	45-0459-42	eBioscience	USA
	anti-human/mouse Gata-3	PE	12-9966-42	eBioscience	USA
	anti- mouse CD45	APC-eFluor 780	47-0451-82	eBioscience	USA
	anti-mouse CD170(Siglec F)	PE-Cyanine7	25-1702-82	eBioscience	USA
	anti-mouse CD11c	FITC	11-0114-82	eBioscience	USA
	STREPTAVIDIN	FITC	11-4317-87	eBioscience	USA
	anti-mouse CD127	PB	48-1271-82	eBioscience	USA
	anti-mouse-IL13	PB	48-7133-82	eBioscience	USA
	anti-human/mouse-IL-5	PE	12-7052-82	eBioscience	USA
	anti-mouse/Rat-Ki-67	APC	17-5698-82	eBioscience	USA
	anti- mouse-CD90.2(Thy1.2)	PE-Cyanine7	25-0902-82	eBioscience	USA
	anti- mouse-CD25	PerCP5.5	45-0251-82	eBioscience	USA
	anti-mouse-CD4	AF700	56-0042-82	eBioscience	USA
	CD31 (PECAM-1) Monoclonal Antibody	eFluor 450	14-0311-82	eBioscience	USA
	anti-mouse IL33Ra	BV605	145323	BioLegend	USA
	Ham IgG Iso	PE	12-4914-81	eBioscience	USA
	Donkey anti-rabbit IgG(min,x-reactivity)	PE	406421	BioLegend	USA
	phospho-ERK1(Thr 204) /ERK2(Thr187) Rabbit pAb	-	310065	zen.Bioscience	China
	Rabbit Anti-ET-1 Polyclonal antibody	-	Bs-0954R	Bioss	China
