# Supplementary material for: Endothelin-A Receptor Antagonist Alleviates Allergic Airway Inflammation via the Inhibition of ILC2 Function
Source: Front Immunol. 2022 Feb 11;13:835953. doi: 10.3389/fimmu.2022.835953 (PMC8873101; doi:10.3389/fimmu.2022.835953)
Supplement: Supplementary file 4 [file Table_3.xlsx]

## Sheet: Sheet1
	Supplemental Table 3. Sequences of primers used in this study
	Primers name	Sequence	Primers name	Sequence
	Ms-β-actin-for	5'-CGTGCGTGACATCAAAGAGAAG-3'	Ms-Ednra-for	5’-ATGAGTATCTTTTGCCTTGCGG-3’
	Ms-β-actin-rev	5'-CGTTGCCAATAGTGATGACCTG-3'	Ms-Ednra-rev	5’-GTCTTCCATGTGGCTGCTTAG-3’
	Ms-IL5-for	5'-CTCTGTTGACAAGCAATGAGACG-3'	Hu-Ednra-for	5’-TCGGGTTCTATTTCTGTATGCCC-3’
	Ms-IL5-rev	5'-AATCCAGGAACTGCCTCGTC-3'	Hu-Ednra-rev	5’-TGTTTTTGCCACTTCTCGACG-3’
	Ms-IL13-for	5’-TGCCATCTACAGGACCCAGA-3’	Ms-Endothelin1(ET1)-for	5’-TGCCACCTGGACATCATTTGG-3’
	Ms-IL13-rev	5’-CTCATTAGAAGGGGCCGTGG-3’	Ms-Endothelin1(ET1)-rev	5’-AGGGCTTGCCTTTCAGCTTG-3’
	Ms-GATA3-for	5’- AGGCAAGATGAGAAAGAGTGCCTC-3’	Ms-GATA3-rev	5’-CTCGACTTACATCCGAACCCGGTA-3’
